# Supplementary material for: Molecular and Biochemical Characterization of Xanthomonas arboricola pv. corylina Isolates Infecting Hazelnut Orchards in Chile
Source: Plants (Basel). 2025 Oct 13;14(20):3148. doi: 10.3390/plants14203148 (PMC12567208; doi:10.3390/plants14203148)
Supplement: Supplementary file 1 [file plants-14-03148-s001.zip]

Archive with 1 entries (1 files):
- plants-3838978-supplementary.pdf
